# Supplementary material for: A urinary Common Rejection Module (uCRM) score for non-invasive kidney transplant monitoring
Source: PLoS One. 2019 Jul 31;14(7):e0220052. doi: 10.1371/journal.pone.0220052 (PMC6668802; doi:10.1371/journal.pone.0220052)
Supplement: S1 Dataset — (XLSX) [file pone.0220052.s005.xlsx]

## Sheet: uCRM Database
		Gene Expression
ID	Phenotype	Cd6	Basp1	Cxcl10	Cxcl9	Inpp5d	Isg20	Lck	Nkg7	Psmb9	Runx3	Tap1	uCRM Score
ID-001	AR	1.32	1.96	24.61	6.92	2.59	4.43	9.13	3.16	3.15	5.37	6.02	4.48726
ID-002	AR	31.04	1.99	4.83	3.56	10.68	15.43	57.58	62.84	7.49	25.39	11.25	12.6736
ID-003	AR	0.56	14.7	2.25	6.24	7.21	15.6	3.24	10.3	8.07	18.25	23.03	6.81446
ID-004	AR	6.76	1.78	32.58	61.12	7.66	3.42	68.68	47.45	5.04	7.26	7.71	11.7275
ID-005	AR	4.4	3.493	293.543	11.701	4.486	7.687	7.484	554.969	3.257	2.001	10.218	11.5829
ID-006	AR	8.25	5.121	273.855	18.79	4.403	5.934	4.695	120.177	7.929	2.412	13.176	12.0913
ID-007	AR	6.11	6.18	42.79	58.73	20.77	22.54	35.23	252.76	15.4	74.97	8.49	26.1301
ID-008	AR	2.58	0.862	287.3	3.806	1.95	6.3	2.411	739.991	3.746	0.453	8.529	6.42593
ID-009	AR	8.6	1.59	86.038	2.961	4.259	7.593	9.836	521.825	5.991	2.338	7.427	9.54842
ID-010	AR	3.95	32.27	31.652	2.288	10.929	33.695	2.85	439.229	18.057	3.104	37.724	15.0538
ID-011	AR	2.69	3.739	25.756	0.532	2.668	5.926	1.722	190.475	4.275	0.516	4.775	4.21844
ID-012	AR	2.82	2.402	86.601	1.759	1.678	7.711	3.421	254.348	3.226	0.887	5.97	5.67979
ID-013	AR	4.09	1.508	115.64	3.583	2.062	9.527	4.245	119.711	3.538	1.076	7.596	6.39988
ID-014	AR	0.87	4.761	269.906	3.68	2.059	3.293	0.31	145.435	0.453	1.6	9.927	4.28961
ID-015	AR	2.78	2.082	30.926	0.83	3.445	3.89	5.121	403.396	2.284	1.642	3.591	5.05765
ID-016	AR	2.68	2.222	396.162	2.338	2.474	17.841	12.17	2595.66	6.751	1.103	5.213	11.0454
ID-017	AR	1.55	1.011	435.495	22.756	1.537	3.019	1.657	26.185	1.985	0.666	18.936	5.21915
ID-018	AR	1.73	13.381	174.788	0.515	4.402	36.523	2.535	48.048	16.943	1.162	33.253	8.86924
ID-019	AR	3.81	0.544	475.119	6.189	1.856	3.933	2.746	168.306	3.102	1.295	12.084	6.57819
ID-020	AR	0.9	3.778	196.044	8.354	0.842	3.405	1.374	159.015	1.34	0.98	8.718	4.90944
ID-021	AR	0.84	3.709	111.09	4.876	1.491	5.674	1.111	26.172	2.545	0.751	6.063	4.05017
ID-022	AR	0.56	3.371	283.488	5.666	1.796	18.386	1.311	89.077	3.495	0.62	25.568	6.32472
ID-023	AR	0.97	5.059	40.758	5.2081	6.679	7.89	3.462	3233.5	3.26	0.886	13.011	8.75255
ID-024	AR	2.78	1.557	248.337	5.599	2.555	8.005	4.196	978.888	4.63	1.652	7.119	8.89353
ID-025	AR	4.79	2.482	271.366	13.066	2.848	8.379	3.92	310.289	5.142	2.274	14.8	10.7058
ID-026	AR	6.99	1.43	26.39	39.94	6.81	10.35	18.85	39.92	3.99	18.45	12.22	11.5812
ID-027	AR	4.06	13.824	110.308	1.745	1.213	13.078	4.457	2172.6	2.481	0.373	3.285	7.62216
ID-028	AR	0.65	4.544	31.737	2.169	0.524	2.492	0.835	219.001	0.655	0.095	2.162	2.22238
ID-029	AR	6.42	5.859	36.266	0.63	3.841	5.335	3.576	27.962	3.338	1.33	11.247	5.27464
ID-030	AR	0.05	29.346	376.159	7.006	4.224	34.079	0.153	6.75	11.752	0.362	82.815	5.69031
ID-031	AR	2.27	16.16	0.71	2.29	7	32.25	1.75	2.63	15.49	4.97	32.66	5.55626
ID-032	AR	9.32	18.22	5.99	7.18	1.39	39.23	5.25	66.13	11.9	11.47	9.75	10.57
ID-033	AR	na	7.59	11.37	4.88	2.17	62.48	na	1.81	27.23	1.81	19.74	7.74734
ID-034	AR	33.47	6.85	5.15	4.63	9.7	29.91	31.63	19.14	17.58	10.91	12.75	13.3233
ID-035	AR	1.47	3.94	1.6	2.44	10.4	54.63	1.1	5.22	5.18	5.28	8.9	4.56534
ID-036	AR	10.96	11.29	0.67	0.33	4.9	51.56	11.93	9.66	9.35	16.01	8.44	6.58314
ID-037	AR	3.67	3.94	17.68	19.77	3.77	10.52	9.2	12.63	5.03	5.5	6.87	7.53212
ID-038	AR	3.36	62.6	3.8	5.25	21.57	77.02	9.22	na	39.49	9.43	58.27	16.3851
ID-039	AR	1.61	16.39	5.71	9.65	4.72	42.46	3.33	3.82	18.32	5.5	16.62	7.76721
ID-040	AR	17.89	0.83	19.99	58.16	6.32	9.74	38.62	na	4.25	13.49	6.28	10.3982
ID-041	AR	10.2	0.63	25.56	32.23	1.45	6.22	31.82	11.52	5.56	3.34	4.94	6.8687
ID-042	AR	8.23	4.42	1.07	3.38	1.19	15.74	12.21	na	4.69	6.52	3.16	4.42945
ID-043	AR	3.4	1.22	7.5	14.81	0.93	7.44	3.47	17.69	4.09	2.12	3.15	4.08913
ID-044	AR	19.95	10	0.7	1.26	11.72	23.12	32.22	na	7.89	8.89	6.2	7.62926
ID-045	AR	2.77	1.67	19.53	16.84	2.14	23.73	2.32	na	5.85	2.28	8.24	5.36347
ID-046	bAR	1.97	5.44	0.9	1.26	1.93	38.11	8.33	6.47	1.29	9.01	5.09	3.86194
ID-047	bAR	2.72	6.66	2.8	5.54	5.25	13.3	10.81	17.15	2.13	4.1	4.17	5.47487
ID-048	bAR	1.93	1.11	16.04	25.53	1.04	4.96	3.11	4.42	2.75	2.92	4.54	3.78253
ID-049	bAR	1.94	4.71	4.17	2.15	6.9	16.02	3.41	15.43	4.35	23.2	14.92	6.38367
ID-050	bAR	0.23	8.96	11.96	24.94	12.09	58.66	1.56	3.59	4.96	12.26	49.45	7.8866
ID-051	bAR	0.9	0.37	49.885	1.309	0.613	1.58	0.387	167.103	1.552	0.893	2.796	2.17974
ID-052	bAR	1.73	1.005	142.703	4.399	1.296	4.175	0.355	403.805	1.404	0.336	2.501	3.51081
ID-053	bAR	0.91	0.962	20.267	0.186	0.601	5.025	1.375	39.566	0.711	0.292	4.99	1.7781
ID-054	bAR	1.44	1.08	39.378	0.406	0.517	2.038	0.682	352.102	2.723	0.44	6.327	2.66263
ID-055	bAR	1.73	1.086	92.851	1.213	1.231	5.09538	2.535	76.601	1.94	0.277	3.177	3.25869
ID-056	bAR	1.74	1.283	151.841	3.219	1.761	2.361	1.006	24.357	2.671	0.289	6.037	3.3074
ID-057	bAR	0.13	1.114	162.483	1.036	0.72	2.073	1.119	32.316	0.928	0.486	4.971	2.06746
ID-058	bAR	1.73	6.336	4.574	0.073	1.082	3.747	0.061	234.394	0.767	0.08	3.84	1.42707
ID-059	bAR	2.17	2.21	1.866	0.09	1.479	1.189	2.507	88.577	2.14	1.309	3.453	2.07326
ID-060	bAR	0.94	2.383	39.637	5.72	1.215	4.849	2.535	15.405	0.896	0.885	8.195	3.42439
ID-061	bAR	0.19	0.25	0.12	0.02	0.23	0.53	0.27	0.24	0.11	0.33	0.12	0.172099
ID-062	bAR	0.32	4.86	5.88	4.36	0.96	14.31	0.95	1.07	3.45	1.99	6.09	2.49457
ID-063	bAR	4.54	2.72	2.57	3.78	0.56	2.89	2.87	4.1	1.71	1.82	1.84	2.36725
ID-064	bAR	2.14	6.03	0.89	0.74	3.4	14.18	2.77	83.29	2.68	4.01	3.33	3.92259
ID-065	BKVN	40.72	2.26	32.37	116.92	3.17	5.75	66.36	17.78	5.25	14.52	11.45	14.6231
ID-066	BKVN	0.592	1.909	150.899	3.832	1.759	7.867	0.921	90.296	1.689	0.521	4.904	3.9078
ID-067	BKVN	1.27	23.37	3.41	1.95	31.71	32.87	3.23	58.37	9.69	68.25	50.21	12.6153
ID-068	BKVN	0.019	0.385	213.33	4.966	0.494	1.24	0.21	10.897	0.337	0.445	5.152	1.21337
ID-069	BKVN	1.03	0.572	99.172	4.082	0.674	1.947	0.698	8.852	1.268	0.233	2.424	1.93012
ID-070	BKVN	0.055	0.605	54.091	1.63	0.216	3.816	0.111	0.792	0.552	0.113	1.698	0.708316
ID-071	BKVN	18.94	1.54	57.9	283.03	3.99	9.69	39.69	11.64	10.91	10.31	13.62	15.5747
ID-072	BKVN	5.69	1.72	12.71	13.14	2.08	4.05	9.81	6.27	4.67	7.42	4.81	5.50658
ID-073	BKVN	1.73	0.55	14.07	3.04	0.2	5	2.535	2.28	1.36	2.1	4.86	2.08662
ID-074	BKVN	2.45	0.15	34.1	39.18	0.47	2.16	2.79	1	1.99	3.44	5.04	2.66411
ID-075	BKVN	8.28	0.93	97.58	104.35	1.58	6.64	17.08	8.73	6.14	7.76	15.55	9.91341
ID-076	BKVN	3.34	0.15	8.81	39.42	0.48	1.04	4.8	0.82	2.19	1.12	1.22	1.8777
ID-077	BKVN	0.99	0.21	4.63	2.52	0.22	1.39	1.15	0.6	0.86	0.58	1.67	0.925427
ID-078	BKVN	1.74	0.5	11.97	10.98	0.24	1.67	3.3	1.3	1.55	1.35	2.64	1.88794
ID-079	BKVN	0.71	1.85	85.182	1.424	1.19	2.712	0.522	30.753	1.361	0.33	3.723	2.37881
ID-080	BKVN	0.12	0.184	180.067	2.945	0.151	0.99	0.078	3.171	0.348	0.209	2.517	0.794167
ID-081	BKVN	3.68	1.3	37.38	130.72	0.44	1.93	13.62	2.97	3.65	4.12	3.71	4.96102
ID-082	BKVN	5.37	1.36	35.9	144.35	0.54	2.2	12.82	3.3	3.9	4.46	4.59	5.5433
ID-083	BKVN	44.75	0.82	79.54	114.08	1.48	3.37	85.5	14.84	5.58	15.89	7.44	12.7031
ID-084	BKVN	2.64	0.56	51.7	75.95	0.62	2.32	6.44	1.21	2.35	2.63	3.73	3.64303
ID-085	BKVN	0.32	1.32	24.73	267.33	0.08	0.38	8.74	1.13	1.36	11.45	1.86	2.50418
ID-086	BKVN	8.83	1.2	33.71	46.32	2.24	6.91	19.3	9.09	7.13	4.48	5.79	7.97588
ID-087	BKVN	2.17	0.98	18.26	19.62	0.56	3	4.06	1.93	2.18	1.94	3.31	2.93726
ID-088	BKVN	5.92	1.62	30.49	53.91	0.87	4.42	6.61	4.68	1.81	3.4	3.83	4.95493
ID-089	BKVN	0.83	1.4	3.33	2.58	0.11	5.86	0.42	0.31	1.37	1.11	2.81	1.12294
ID-090	BKVN	1.02	1.4	9.14	6.06	0.45	6.79	0.47	0.1	1.37	1.94	2.3	1.47033
ID-091	BKVN	4.3	2.3	91.63	271.83	0.69	7.87	3.79	2.22	4.01	3.63	3.09	6.18451
ID-092	BKVN	0.18	2.12	1.64	1.9	0.73	5.1	0.25	0.33	1.28	0.51	2.13	0.940257
ID-093	BKVN	9.85	2.07	29.95	126.62	2.11	10.49	6.78	4.1	4.37	6.62	2.91	7.46388
ID-094	BKVN	0.25	0.63	12.44	22.96	0.37	11.1	0.3	0.47	1.28	2.2	1.69	1.5499
ID-095	BKVN	1.85	0.67	4.34	9.75	0.47	1.12	2.07	0.67	0.4	1.23	2.76	1.43218
ID-096	BKVN	10.02	1.01	7.04	8.04	1.55	11.77	11.94	6.2	2.27	3.95	2.29	4.51476
ID-097	BKVN	5.79	0.62	4.83	8.74	1.57	5.04	6.55	2.2	2.73	4.51	4.31	3.48362
ID-098	BKVN	2.85	0.62	9.63	16.53	1.1	5.9	2.52	0.82	1.82	0.98	5.53	2.60322
ID-099	BKVN	4.17	0.68	29.01	45.68	0.17	3.17	6.23	0.97	2.31	2.1	3.63	3.05391
ID-100	BKVN	3.39	0.68	37.97	86.62	0.57	5.35	4.27	2.78	2.24	2.49	3.2	4.05684
ID-101	BKVN	14.72	0.72	12.33	35.75	1.71	4.15	13.59	4.59	2.02	4.77	3.23	5.12714
ID-102	BKVN	2.72	0.91	5.67	23.91	0.74	4.7	2.56	1.25	1.48	2.54	1.26	2.43308
ID-103	BKVN	1.11	4.23	8.5	12.71	0.82	11.38	2.535	0.54	2.08	0.86	3.6	2.6305
ID-104	BKVN	0.11	0.56	11.67	30.28	1	3.67	0.84	0.52	0.89	0.49	1.36	1.31712
ID-105	BKVN	1.36	7.42	3.4	4.96	2.65	32.69	0.96	0.6	1.32	2.94	2.19	2.76483
ID-106	BKVN	1.73	0.81	2.34	3.84	0.32	3.03	0.74	0.1	0.55	0.37	1.03	0.859608
ID-107	BKVN	19.73	0.9	32.73	34.44	1.63	4.5	19.9	9.32	3.81	10.66	6.31	7.85032
ID-108	STA	0.1	2.21	0.05		2.59	8.45	1.06	10.22	1.33	1.18	9.41	1.44132
ID-109	STA	0.2	3.74	0.93	1.21	1.01	3.75	9.28	41.82	1.2	4.65	1.64	2.33636
ID-110	STA	3.17	4.41	3.43	8.64	4.88	9.67	0.36	7.77	4.71	12.92	10.74	4.86017
ID-111	STA	0.56	2.12	1.1	4.71	7.09	4.48	33.48	36.59	2.47	9.53	4.85	4.74296
ID-112	STA	0.012	17.982	9.944	0.073	4.238	30.402	0.064	73.253	2.942	0.492	21.541	2.06748
ID-113	STA	0.106	0.796	4.406	0.065	0.179	2.324	0.593	128.596	0.047	0.031	0.449	0.501214
ID-114	STA	0.337	0.649	25.0796	0.598	0.152	5.09538	1.052	127.366	0.486	1.78384	0.65	1.61263
ID-115	STA	0.006	0.264	1.81	0.022	0.064	0.102	0.005	0.28	0.018	0.013	0.052	0.0516739
ID-116	STA	0.085	1.098	71.566	0.902	0.577	1.954	0.294	6.697	0.3	0.157	0.945	0.953937
ID-117	STA	0.12	0.96	0.13	0.34	0.51	2.63	1.67	0.87	0.44	0.81	0.93	0.594673
ID-118	STA	0.14	4.84	0.89	1.47	5.7	16.01	5.15	1.35	2.18	2.98	6.9	2.51273
ID-119	STA	0.55	3.53	0.5	0.93	0.66	6.18	2.27	2.61	0.76	1.8	1.47	1.41023
ID-120	STA	2.81	3.54	2.3	3.07	1.76	5.17	3.76	4.5	2.47	5.55	2.54	3.21286
ID-121	STA	0.019	13.14	1.26	0.013	2.175	16.669	0.052	3.632	1.495	0.567	5.65	0.833063
ID-122	STA	0.154	1.401	5.06	0.029	0.643	0.799	0.073	38.119	0.373	0.107	1.927	0.597749
ID-123	STA	0.69	0.35	0.49	1.03	0.23	0.68	2.82	4.21	0.37	0.55	0.45	0.702998
ID-124	STA	0.8	4.43	0.3	0.71	3.4	13.01	0.8	10.35	2.45	5.41	15.68	2.70813
ID-125	STA	1.28	0.53	0.72	0.46	0.5	1.94	0.69	3.82	0.62	1.57	0.95	0.944115
ID-126	STA	0.13	2.79	0.98	0.14	1.69	10.54	0.6	7.83	1.14	2.77	6.34	1.49499
ID-127	STA	3.12	1.28	0.74	0.09	1.49	2.95	3.76	22.51	1.2	6.44	4.31	2.0884
ID-128	STA	0.06	3.86	0.44	0.56	4.18	4.33	0.98	13.44	1.5	4.8	5.02	1.75671
ID-129	STA	1.73268	1.656	2.692	5.2081	0.17	3.605	0.348	66.545	0.348	0.053	0.655	1.19191
ID-130	STA	0.202	9.303	5.382	0.123	1.357	14.017	0.306	12.646	0.575	0.585	5.63	1.59791
ID-131	STA	0.73	1.26	3.9	10.4	2.59	1.95	1.89	3.16	1.74	5.23	2.54	2.51987
ID-132	STA	0.085	1.864	3.501	0.023	0.292	2.023	0.367	40.92	0.221	0.058	1.239	0.56289
ID-133	STA	0.824	0.887	13.725	0.039	0.301	2.721	0.188	215.452	0.336	0.026	2.126	0.878674
ID-134	STA	0.033	0.133	6.514	0.032	0.097	3.601	0.029	0.741	0.319	0.081	1.287	0.249023
ID-135	STA	0.513	0.798	25.0796	0.07	0.422	0.744	0.358	11.086	0.08	0.603	0.258	0.664453
ID-136	STA	0.46	0.48	0.05	0.03	0.18	0.17	0.51	3.59	0.24	0.51	0.24	0.269518
ID-137	STA	1.12	0.5	0.17	1.28	0.8	0.33	0.17	0.84	0.43	0.19	0.36	0.444883
ID-138	STA	0.1	0.44	0.55	0.12	0.32	1.93	0.12	1.95	0.57	0.52	1.52	0.458683
ID-139	STA	1.11	1.11	0.25	0.43	0.32	1.46	0.2	2.01	0.41	0.95	0.24	0.576224
ID-140	STA	0.48	0.3	5.84	5.6	na	0.75	1.56	na	0.25	0.06	0.85	0.744477
ID-141	STA	0.26	0.73	0.67	0.52	0.55	2.63	0.44	1.81	0.89	0.51	1.26	0.752119
ID-142	STA	8.02	1.8	0.1	1.73	0.19	3.69	1.33	19.45	0.01	0.73	0.26	0.800059
ID-143	STA	0.71	0.31	3.73	1.72	0.34	1.14	0.92	1.01	0.85	0.38	2.44	0.920246
ID-144	STA	0.56	3.18	0.16	0.09	0.63	5.9	3.34	na	1.56	0.93	1.57	0.968372
ID-145	STA	0.16	1.49	0.19	1	2.38	2.34	0.21	6.37	2.68	2.18	1.09	1.07202
ID-146	STA	na	0.39	0.53	0.28	0.09	5.09	3.68	12.96	1.95	1.65	0.96	1.14596
ID-147	STA	na	1.94	0.44	0.05	0.93	5.43	2.32	76.29	1.93	0.19	3.77	1.48666
ID-148	STA	1.14	0.75	9.4	6.96	1.76	0.63	2.34	0.28	0.69	4.26	1.33	1.58524
ID-149	STA	0.24	0.58	1.69	2.87	0.48	5.56	4.17	40.15	1.4	0.76	1.26	1.72579
ID-150	STA	1.6	4.67	0.27	0.96	4.38	10.24	2.55	0.8	2.53	2.57	8.81	2.31328
